# Supplementary material for: Acetyl-L-carnitine ameliorates atherosclerosis in LDLR−/− mice by modulating cholesterol metabolism through SREBP2-dependent cholesterol biosynthesis
Source: Front Nutr. 2024 Dec 16;11:1509577. doi: 10.3389/fnut.2024.1509577 (PMC11684389; doi:10.3389/fnut.2024.1509577)
Supplement: Supplementary file 2 [file Table_2.xlsx]

## Sheet: Sheet1
Gene	Species	Forward	Reverse
mGAPDH	mouse	TGTTCCTACCCCCAATGTGTCC	TGTTCCTACCCCCAATGTGTCC
Ldlr	mouse	AGGCTGTGGGCTCCATAGG	TGCGGTCCAGGGTCATCT
ApoB	mouse	AAGCACCTCCGAAAGTACGTG	CTCCAGCTCTACCTTACAGTTGA
Hmgcr	mouse	CTTGTGGAATGCCTTGTGATTG	AGCCGAAGCAGCACATGAT
Srebp2	mouse	GCGTTCTGGAGACCATGGA	ACAAAGTTGCTCTGAAAACAAATCA
Abcg5	mouse	TGGATCCAACACCTCTATGCTAAA	GGCAGGTTTTCTCGATGAACTG
Abcg8	mouse	TGCCCACCTTCCACATGTC	ATGAAGCCGGCAGTAAGGTAGA
SREBP2	human	CCTGGGAGACATCGACGAGAT	TGAATGACCGTTGCACTGAAG
HMGR	human	TCTGGAGGATCCAAGGATTCTG	ACCAAGTGGCTGTCTCAGTGAT
PCSK9	human	CCTGGAGCGGATTACCCCT	CTGTATGCTGGTGTCTAGGAGA
GAPDH	human	GGGAGCCAAAAGGGTCATCA	TGATGGCATGGACTGTGGTC
